# Supplementary material for: Analytical Study of Porous Organosilicate Glass Films Prepared from Mixtures of 1,3,5- and 1,3-Alkoxysilylbenzenes
Source: Materials (Basel). 2021 Apr 9;14(8):1881. doi: 10.3390/ma14081881 (PMC8069764; doi:10.3390/ma14081881)
Supplement: Supplementary file 1 [file materials-14-01881-s001.zip]

Archive with 1 entries (1 files):
- Supplementary Materials corrected.pdf
